# Supplementary material for: Combination of GP88 Expression in Tumor Cells and Tumor-Infiltrating Immune Cells Is an Independent Prognostic Factor for Bladder Cancer Patients
Source: Cells. 2021 Jul 15;10(7):1796. doi: 10.3390/cells10071796 (PMC8306318; doi:10.3390/cells10071796)
Supplement: Supplementary file 1 [file cells-10-01796-s001.zip]

Archive with 1 entries (1 files):
- cells-1272804-supplementary.pdf
